# Supplementary material for: Influence of Nitrate and Light on Fucoxanthin Content and Key Gene Expression in the Marine Diatom Thalassiosira rotula
Source: Plants (Basel). 2025 Oct 31;14(21):3344. doi: 10.3390/plants14213344 (PMC12610687; doi:10.3390/plants14213344)
Supplement: Supplementary file 1 [file plants-14-03344-s001.zip]

Archive with 2 entries (2 files):
- Figure Supplementary.pdf
- Table Supplementary.pdf
